# Supplementary material for: Tiny wasps, huge diversity – A review of German Pteromalidae with new generic and species records (Hymenoptera: Chalcidoidea)
Source: Biodivers Data J. 2021 Dec 7;9:e77092. doi: 10.3897/BDJ.9.e77092 (PMC8671368; doi:10.3897/BDJ.9.e77092)
Supplement: XML Treatment for Rhicnocoelia impar [file BDJ.9.e77092-treatment1.xml]

<!DOCTYPE tp:taxon-treatment
  PUBLIC "-//TaxonX//DTD Taxonomic Treatment Publishing DTD v0 20100105//EN" "tax-treatment-NSO.dtd">
<tp:taxon-treatment xmlns:tp="http://www.plazi.org/taxpub"><tp:treatment-meta><mixed-citation publication-type="journal"><person-group><name><surname>Haas</surname><given-names>Michael</given-names></name><name><surname>Baur</surname><given-names>Hannes</given-names></name><name><surname>Schweizer</surname><given-names>Tanja</given-names></name><name><surname>Monje</surname><given-names>Juan Carlos</given-names></name><name><surname>Moser</surname><given-names>Marina</given-names></name><name><surname>Bigalk</surname><given-names>Sonia</given-names></name><name><surname>Krogmann</surname><given-names>Lars</given-names></name></person-group><article-title>Tiny wasps, huge diversity – A review of German <tp:taxon-name><tp:taxon-name-part taxon-name-part-type="family">Pteromalidae</tp:taxon-name-part></tp:taxon-name> with new generic and species records (<tp:taxon-name><tp:taxon-name-part taxon-name-part-type="order">Hymenoptera</tp:taxon-name-part></tp:taxon-name>: <tp:taxon-name><tp:taxon-name-part taxon-name-part-type="superfamily">Chalcidoidea</tp:taxon-name-part></tp:taxon-name>)</article-title><source>Biodivers Data J</source><day>07</day><month>12</month><year>2021</year><volume>9</volume><pub-id pub-id-type="doi">10.3897/BDJ.9.e77092</pub-id></mixed-citation></tp:treatment-meta><tp:nomenclature><tp:taxon-name>
            <object-id xmlns:xlink="http://www.w3.org/1999/xlink" content-type="arpha" xlink:type="simple">F18FA27B-3024-53E1-A7DB-F146B702ADAD</object-id>
            <tp:taxon-name-part taxon-name-part-type="genus">Rhicnocoelia</tp:taxon-name-part>
            <tp:taxon-name-part taxon-name-part-type="species">impar</tp:taxon-name-part>
          </tp:taxon-name><tp:taxon-authority>(Walker, 1836)</tp:taxon-authority></tp:nomenclature><tp:treatment-sec sec-type="materials"><title>Materials</title><list list-type="alpha-lower" list-content="occurrences"><list-item><p><bold>Type status:</bold> <named-content xmlns:xlink="http://www.w3.org/1999/xlink" content-type="dwc:typeStatus" xlink:type="simple">Other material</named-content>. <bold>Occurrence:</bold> catalogNumber: <named-content xmlns:xlink="http://www.w3.org/1999/xlink" content-type="dwc:catalogNumber" xlink:type="simple">BOLD Sample ID: SMNS_40918</named-content>; recordedBy: <named-content xmlns:xlink="http://www.w3.org/1999/xlink" content-type="dwc:recordedBy" xlink:type="simple">I. Wendt</named-content>; sex: <named-content xmlns:xlink="http://www.w3.org/1999/xlink" content-type="dwc:sex" xlink:type="simple">male</named-content>; lifeStage: <named-content xmlns:xlink="http://www.w3.org/1999/xlink" content-type="dwc:lifeStage" xlink:type="simple">adult</named-content>; preparations: <named-content xmlns:xlink="http://www.w3.org/1999/xlink" content-type="dwc:preparations" xlink:type="simple">dry mounted</named-content>; associatedSequences: <named-content xmlns:xlink="http://www.w3.org/1999/xlink" content-type="dwc:associatedSequences" xlink:type="simple">GenBank: OL538084</named-content>; <bold>Taxon:</bold> scientificName: <named-content xmlns:xlink="http://www.w3.org/1999/xlink" content-type="dwc:scientificName" xlink:type="simple"><italic><tp:taxon-name><tp:taxon-name-part taxon-name-part-type="genus" reg="Rhicnocoelia">Rhicnocoelia</tp:taxon-name-part><tp:taxon-name-part taxon-name-part-type="species" reg="impar">impar</tp:taxon-name-part></tp:taxon-name></italic> (Walker, 1836)</named-content>; <bold>Location:</bold> continent: <named-content xmlns:xlink="http://www.w3.org/1999/xlink" content-type="dwc:continent" xlink:type="simple">Europe</named-content>; country: <named-content xmlns:xlink="http://www.w3.org/1999/xlink" content-type="dwc:country" xlink:type="simple">Germany</named-content>; countryCode: <named-content xmlns:xlink="http://www.w3.org/1999/xlink" content-type="dwc:countryCode" xlink:type="simple">DE</named-content>; stateProvince: <named-content xmlns:xlink="http://www.w3.org/1999/xlink" content-type="dwc:stateProvince" xlink:type="simple">Hessen</named-content>; locality: <named-content xmlns:xlink="http://www.w3.org/1999/xlink" content-type="dwc:locality" xlink:type="simple">Wetteraukreis, Dorn-Assenheim, Wiese</named-content>; decimalLatitude: <named-content xmlns:xlink="http://www.w3.org/1999/xlink" content-type="dwc:decimalLatitude" xlink:type="simple">50.3468</named-content>; decimalLongitude: <named-content xmlns:xlink="http://www.w3.org/1999/xlink" content-type="dwc:decimalLongitude" xlink:type="simple">8.8492</named-content>; <bold>Identification:</bold> identifiedBy: <named-content xmlns:xlink="http://www.w3.org/1999/xlink" content-type="dwc:identifiedBy" xlink:type="simple">M. Haas</named-content>; dateIdentified: <named-content xmlns:xlink="http://www.w3.org/1999/xlink" content-type="dwc:dateIdentified" xlink:type="simple">2021</named-content>; <bold>Event:</bold> samplingProtocol: <named-content xmlns:xlink="http://www.w3.org/1999/xlink" content-type="dwc:samplingProtocol" xlink:type="simple">Sweep net</named-content>; eventDate: <named-content xmlns:xlink="http://www.w3.org/1999/xlink" content-type="dwc:eventDate" xlink:type="simple">28/9/2014</named-content>; <bold>Record Level:</bold> datasetID: <named-content xmlns:xlink="http://www.w3.org/1999/xlink" content-type="dwc:datasetID" xlink:type="simple">SMNS_Hym_Pte_003853</named-content>; institutionCode: <named-content xmlns:xlink="http://www.w3.org/1999/xlink" content-type="dwc:institutionCode" xlink:type="simple">SMNS</named-content></p></list-item></list></tp:treatment-sec><tp:treatment-sec sec-type="Description"><title>Description</title><sec sec-type="Images"><title>Images</title><p>Fig. <xref ref-type="fig" rid="F7501857">3</xref></p></sec><sec sec-type="Description of male"><title>Description of male</title><p><underline>Colour:</underline> Head and mesosoma: mostly green bronze to green, with metallic lustre; setae on head and mesosoma: generally whitish, inconspicuous, setae on top of head rather fuscous to brown; tegula: yellow to testaceous; setae on callus of propodeum: whitish. Scape: green bronze with metallic lustre; pedicel: green bronze with metallic lustre, slightly darker than scape; flagellum: dark brown to black. Fore wing: hyaline; fore wing venation: lightly testaceous; setae on fore wing: fuscous; hind wing: hyaline. Pro-, meso- and metacoxa: green bronze with metallic lustre; trochanters: dark yellow to testaceous; femora: dark yellow to testaceous, dorsomedially with brown to greenish-bronze colouration with metallic lustre; tibiae: yellow to testaceous; protarsae: fuscous, except anterior first tarsal segment being testaceous; meso- and metatarsae: gradually darkening over segments from light yellow to fuscous. Petiole: dark brown, with green bronze metallic tinge; gaster: uniformly dark brown; gastral terga: with green bronze metallic tinge.</p><p><underline>Sculpture:</underline> Head in frontal view: reticulate with moderately high septa; clypeus: reticulate; area between clypeus and malar sulcus: reticulation uniform with single areoles elongated radiating from clypeus. Mesoscutum: finely reticulate, meshes moderately low, areoles slightly enlarged medially; mesoscutellum: finely reticulate, mesh equivalent in size to mesoscutum; frenum: engraved reticulation, mesh equivalent in size to mesoscutellum; axilla: finely raised reticulate, as strongly as, but mesh size smaller than in mesoscutellum; prepectus upper triangular area: uniformly reticulate; upper mesepimeron: smooth; upper mesepisternum: reticulate, about as strongly as on mesoscutum; metapleuron: finely reticulate, as strong as mesepisternum. Procoxa: engraved reticulate; mesocoxa: engraved reticulate; metacoxa: raised reticulate dorsally to engraved reticulate ventrally. Median area of propodeum: strongly, irregularly reticulate, about as strong as on mesoscutum, with few higher irregular ridges; inner corner of anterior plica: without depression; nucha: not enlarged, presented as a fine rather smooth strip; callus of propodeum: irregularly reticulate, but less strong than median area of propodeum, even partly smooth; paraspiracular sulcus: coarse rugae, continuing from median propodeal area, reticulation hardly present. Petiole in dorsal view: smooth; gastral terga: smooth and shining, from second tergum alutaceous.</p><p><underline>Shape and structure:</underline> Head in frontal view: round; gena in frontal view: slightly curving; temple in dorsal view: obtuse; occipital carina: absent; torulus position with respect to lower ocular line: distinctly above; lower face in lateral view: slightly rounded, with slight bulge on lower face below toruli; receding with respect to upper face: weakly; scrobe: narrow and shallow; malar sulcus: developed, moderately deep; clypeus anterior margin: three asymmetric teeth, with single tooth on the right, inner left tooth larger than other two; tentorial pit: indistinct; mouth extension: moderate; mandibular formula: not assessable. Antenna: Antennal formula: 11263; scape reaching: hardly median ocellus; flagellum: filiform; first anellus: strongly transverse; second anellus: strongly transverse; first funicular segment: conical, elongate; following funicular segements: conical, elongate; setae on flagellum: fairly thickly clothed with forward pointed erect setae, length of setae hardly as long as breadth of flagellar segments; number of rows of longitudinal sensilla on first funicular segment: 3 - 4 irregular; on sixth: 2 - 3 irregular. Mesosoma in lateral view: moderately bent; propodeum in lateral view slightly angled to mesoscutellum; pronotum breadth with respect to mesoscutum breadth: distinctly narrower; pronotum collar: directly sloping from mesoscutum; its length with respect to mesoscutum length: indiscernible; its anterior margin: not carinate; pronotum posterior margin: forming smooth, shiny strip; notauli: largely superficial, but traceable to hind-margin of mesoscutum; reaching: five sixth along mesoscutum; mesoscutellum in lateral view: slightly arched, especially in posterior third; mesoscutellum in posterior view: rounded; mesoscutellum posterior margin projection: level of anterior margin of metascutellum; mesoscutellum posterior margin in posterior view: appearing ecarinate; frenal line: indicated through row of deeper areoles; prepectus upper triangular area: uniform, but with transverse carina at height of procoxal articulation; upper mesepimeron: almost parallel sides, only tapering at base of mesopleuron; propodeum anterior plica: absent; posterior plica: absent; median carina of propodeum: absent; nucha: reduced to small strip; spiracle: oval, almost round, almost touching anterior margin of propodeum; size: moderate; callus pilosity: thinly pilose; paraspiracular sulcus: steep, angled against median area of propodeum. Forewing: Forewing apex with respect to apex of gaster when folded back: exceeding close to 1/6th its length; basal cell number of setae: few up to 6 distally; basal setal line: incomplete with 3-6 setae; cubital setal line: absent, maximum 3 setae distally; costal cell pilosity on dorsal side: about 6 setae distally; costal setal line: incomplete; speculum on dorsal side: bare, extending close to 1/3rd the length of the marginal vein, widely open below; wing disc: moderately pilose; marginal setae: present, from as long as the length of setae on wing disc on anterior wing margin to about double the length on posterior margin; stigma: oval, small size; uncus: straight, as long as stigma broad. Femora: moderately slender; metatibia: slender, gradually widening towards apex; metacoxa pilosity dorsal: bare. Petiole in dorsal view: subconical; in ventral view: open; gaster in dorsal view: rather club-like, not particularly accuminate; gastral terga: convex, weakly sunken anteriorly; posterior margin of first gastral tergum: emarginate; first gastral tergum reaching: 1/3rd of gaster.</p><p><underline>Measurements (n=1):</underline> length and body ratios: Body length: 3 mm; mesoscutum breadth: 676 μm. Head breadth to head height: 1.45; head breadth to length: 1.91; head breadth to mesoscutum breadth: 1.66; upper face height to head height: 0.63; POL to OOL: 1.19; eye height to breadth: 1.31; eye distance to height: 1.45; temple length to eye height: 0.30; malar space to eye height: 0.44. Antenna length, including scape to head breadth: 2.48; scape length to eye height: 0.67; pedicel length to breadth: 1.11. Mesosoma length to mesoscutum breadth: 1.89; mesoscutum breadth to length:1.52; mesoscutum length to mesoscutellum length: 1.17; propodeum length to mesoscutellum length: 0.69; plica distance to propodeum length: 1.13. Forewing length to breadth: 2.48; marginal vein to stigmal vein length: 1.98. Metafemur length to breadth: 4.61.</p></sec></tp:treatment-sec><tp:treatment-sec sec-type="Molecular similarity to female in COI"><title>Molecular similarity to female in COI</title><p>p-distance to female: 0.0110, S.E.: 0.0040</p></tp:treatment-sec><tp:treatment-sec><!--Section generated to contain objects referenced in tp:taxon-treatment.--><fig id="F7501857" position="float" orientation="portrait"><object-id xmlns:xlink="http://www.w3.org/1999/xlink" content-type="arpha" xlink:type="simple">0FE53601-4165-5711-BBAB-D8DC41CE188A</object-id><object-id xmlns:xlink="http://www.w3.org/1999/xlink" content-type="doi" xlink:type="simple">10.3897/BDJ.9.e77092.figure3</object-id><label>Figure 3.</label><caption><p>Digital microscopic images of the male <italic><tp:taxon-name><tp:taxon-name-part taxon-name-part-type="genus" reg="Rhicnocoelia">Rhicnocoelia</tp:taxon-name-part><tp:taxon-name-part taxon-name-part-type="species" reg="impar">impar</tp:taxon-name-part></tp:taxon-name></italic> (Walker, 1836) (Pte_003853). <bold>A</bold> Habitus lateral <bold>B</bold> Habitus dorsal <bold>C</bold> Head frontal <bold>D</bold> Head dorsal <bold>E</bold> Metanotum and propodeum dorsal <bold>F</bold> Mesosoma dorsal. Scale bars: <bold>A - B</bold> 200 µm.</p></caption><graphic xmlns:xlink="http://www.w3.org/1999/xlink" xlink:href="bdj-09-e77092-g003.jpg" position="float" id="oo_601166.jpg" orientation="portrait" xlink:type="simple"><uri content-type="original_file" xlink:type="simple">https://binary.pensoft.net/fig/601166</uri></graphic></fig></tp:treatment-sec></tp:taxon-treatment>
