# Supplementary material for: Tiny wasps, huge diversity – A review of German Pteromalidae with new generic and species records (Hymenoptera: Chalcidoidea)
Source: Biodivers Data J. 2021 Dec 7;9:e77092. doi: 10.3897/BDJ.9.e77092 (PMC8671368; doi:10.3897/BDJ.9.e77092)
Supplement: XML Treatment for Rohatina inermis [file BDJ.9.e77092-treatment2.xml]

<!DOCTYPE tp:taxon-treatment
  PUBLIC "-//TaxonX//DTD Taxonomic Treatment Publishing DTD v0 20100105//EN" "tax-treatment-NSO.dtd">
<tp:taxon-treatment xmlns:tp="http://www.plazi.org/taxpub"><tp:treatment-meta><mixed-citation publication-type="journal"><person-group><name><surname>Haas</surname><given-names>Michael</given-names></name><name><surname>Baur</surname><given-names>Hannes</given-names></name><name><surname>Schweizer</surname><given-names>Tanja</given-names></name><name><surname>Monje</surname><given-names>Juan Carlos</given-names></name><name><surname>Moser</surname><given-names>Marina</given-names></name><name><surname>Bigalk</surname><given-names>Sonia</given-names></name><name><surname>Krogmann</surname><given-names>Lars</given-names></name></person-group><article-title>Tiny wasps, huge diversity – A review of German <tp:taxon-name><tp:taxon-name-part taxon-name-part-type="family">Pteromalidae</tp:taxon-name-part></tp:taxon-name> with new generic and species records (<tp:taxon-name><tp:taxon-name-part taxon-name-part-type="order">Hymenoptera</tp:taxon-name-part></tp:taxon-name>: <tp:taxon-name><tp:taxon-name-part taxon-name-part-type="superfamily">Chalcidoidea</tp:taxon-name-part></tp:taxon-name>)</article-title><source>Biodivers Data J</source><day>07</day><month>12</month><year>2021</year><volume>9</volume><pub-id pub-id-type="doi">10.3897/BDJ.9.e77092</pub-id></mixed-citation></tp:treatment-meta><tp:nomenclature><tp:taxon-name>
            <object-id xmlns:xlink="http://www.w3.org/1999/xlink" content-type="arpha" xlink:type="simple">E6D2CE46-37F7-5A89-B251-96E408C8A93B</object-id>
            <tp:taxon-name-part taxon-name-part-type="genus">Rohatina</tp:taxon-name-part>
            <tp:taxon-name-part taxon-name-part-type="species">inermis</tp:taxon-name-part>
          </tp:taxon-name><tp:taxon-authority>Bouček, 1954</tp:taxon-authority></tp:nomenclature><tp:treatment-sec sec-type="materials"><title>Materials</title><list list-type="alpha-lower" list-content="occurrences"><list-item><p><bold>Type status:</bold> <named-content xmlns:xlink="http://www.w3.org/1999/xlink" content-type="dwc:typeStatus" xlink:type="simple">Other material</named-content>. <bold>Occurrence:</bold> catalogNumber: <named-content xmlns:xlink="http://www.w3.org/1999/xlink" content-type="dwc:catalogNumber" xlink:type="simple">BOLD Sample ID: SMNS_37345</named-content>; recordedBy: <named-content xmlns:xlink="http://www.w3.org/1999/xlink" content-type="dwc:recordedBy" xlink:type="simple">L. Krogmann, T. Kothe</named-content>; sex: <named-content xmlns:xlink="http://www.w3.org/1999/xlink" content-type="dwc:sex" xlink:type="simple">male</named-content>; lifeStage: <named-content xmlns:xlink="http://www.w3.org/1999/xlink" content-type="dwc:lifeStage" xlink:type="simple">adult</named-content>; preparations: <named-content xmlns:xlink="http://www.w3.org/1999/xlink" content-type="dwc:preparations" xlink:type="simple">dry mounted</named-content>; associatedSequences: <named-content xmlns:xlink="http://www.w3.org/1999/xlink" content-type="dwc:associatedSequences" xlink:type="simple">GenBank: OL538068</named-content>; <bold>Taxon:</bold> scientificName: <named-content xmlns:xlink="http://www.w3.org/1999/xlink" content-type="dwc:scientificName" xlink:type="simple"><italic><tp:taxon-name><tp:taxon-name-part taxon-name-part-type="genus" reg="Rohatina">Rohatina</tp:taxon-name-part><tp:taxon-name-part taxon-name-part-type="species" reg="inermis">inermis</tp:taxon-name-part></tp:taxon-name></italic> Bouček, 1954</named-content>; <bold>Location:</bold> continent: <named-content xmlns:xlink="http://www.w3.org/1999/xlink" content-type="dwc:continent" xlink:type="simple">Europe</named-content>; country: <named-content xmlns:xlink="http://www.w3.org/1999/xlink" content-type="dwc:country" xlink:type="simple">Germany</named-content>; countryCode: <named-content xmlns:xlink="http://www.w3.org/1999/xlink" content-type="dwc:countryCode" xlink:type="simple">DE</named-content>; stateProvince: <named-content xmlns:xlink="http://www.w3.org/1999/xlink" content-type="dwc:stateProvince" xlink:type="simple">Baden-Württemberg</named-content>; locality: <named-content xmlns:xlink="http://www.w3.org/1999/xlink" content-type="dwc:locality" xlink:type="simple">Strohgäu, Markgröningen, EVS-Grundstück im Leudelsbachtal</named-content>; verbatimElevation: <named-content xmlns:xlink="http://www.w3.org/1999/xlink" content-type="dwc:verbatimElevation" xlink:type="simple">270 m</named-content>; decimalLatitude: <named-content xmlns:xlink="http://www.w3.org/1999/xlink" content-type="dwc:decimalLatitude" xlink:type="simple">48.9147</named-content>; decimalLongitude: <named-content xmlns:xlink="http://www.w3.org/1999/xlink" content-type="dwc:decimalLongitude" xlink:type="simple">9.0864</named-content>; <bold>Identification:</bold> identifiedBy: <named-content xmlns:xlink="http://www.w3.org/1999/xlink" content-type="dwc:identifiedBy" xlink:type="simple">L. Krogmann</named-content>; dateIdentified: <named-content xmlns:xlink="http://www.w3.org/1999/xlink" content-type="dwc:dateIdentified" xlink:type="simple">2014</named-content>; <bold>Event:</bold> samplingProtocol: <named-content xmlns:xlink="http://www.w3.org/1999/xlink" content-type="dwc:samplingProtocol" xlink:type="simple">Malaise trap</named-content>; eventDate: <named-content xmlns:xlink="http://www.w3.org/1999/xlink" content-type="dwc:eventDate" xlink:type="simple">5/6 - 19/6/2011</named-content>; <bold>Record Level:</bold> datasetID: <named-content xmlns:xlink="http://www.w3.org/1999/xlink" content-type="dwc:datasetID" xlink:type="simple">SMNS_Hym_Pte_000282</named-content>; institutionCode: <named-content xmlns:xlink="http://www.w3.org/1999/xlink" content-type="dwc:institutionCode" xlink:type="simple">SMNS</named-content></p></list-item><list-item><p><bold>Type status:</bold> <named-content xmlns:xlink="http://www.w3.org/1999/xlink" content-type="dwc:typeStatus" xlink:type="simple">Other material</named-content>. <bold>Occurrence:</bold> catalogNumber: <named-content xmlns:xlink="http://www.w3.org/1999/xlink" content-type="dwc:catalogNumber" xlink:type="simple">BOLD Sample ID: SMNS_37853</named-content>; recordedBy: <named-content xmlns:xlink="http://www.w3.org/1999/xlink" content-type="dwc:recordedBy" xlink:type="simple">L. Krogmann, T. Kothe</named-content>; sex: <named-content xmlns:xlink="http://www.w3.org/1999/xlink" content-type="dwc:sex" xlink:type="simple">male</named-content>; lifeStage: <named-content xmlns:xlink="http://www.w3.org/1999/xlink" content-type="dwc:lifeStage" xlink:type="simple">adult</named-content>; preparations: <named-content xmlns:xlink="http://www.w3.org/1999/xlink" content-type="dwc:preparations" xlink:type="simple">dry mounted</named-content>; associatedSequences: <named-content xmlns:xlink="http://www.w3.org/1999/xlink" content-type="dwc:associatedSequences" xlink:type="simple">GenBank: OL538090</named-content>; <bold>Taxon:</bold> scientificName: <named-content xmlns:xlink="http://www.w3.org/1999/xlink" content-type="dwc:scientificName" xlink:type="simple"><italic><tp:taxon-name><tp:taxon-name-part taxon-name-part-type="genus" reg="Rohatina">Rohatina</tp:taxon-name-part><tp:taxon-name-part taxon-name-part-type="species" reg="inermis">inermis</tp:taxon-name-part></tp:taxon-name></italic> Bouček, 1954</named-content>; <bold>Location:</bold> continent: <named-content xmlns:xlink="http://www.w3.org/1999/xlink" content-type="dwc:continent" xlink:type="simple">Europe</named-content>; country: <named-content xmlns:xlink="http://www.w3.org/1999/xlink" content-type="dwc:country" xlink:type="simple">Germany</named-content>; countryCode: <named-content xmlns:xlink="http://www.w3.org/1999/xlink" content-type="dwc:countryCode" xlink:type="simple">DE</named-content>; stateProvince: <named-content xmlns:xlink="http://www.w3.org/1999/xlink" content-type="dwc:stateProvince" xlink:type="simple">Baden-Württemberg</named-content>; locality: <named-content xmlns:xlink="http://www.w3.org/1999/xlink" content-type="dwc:locality" xlink:type="simple">Strohgäu, Markgröningen, EVS-Grundstück im Leudelsbachtal</named-content>; verbatimElevation: <named-content xmlns:xlink="http://www.w3.org/1999/xlink" content-type="dwc:verbatimElevation" xlink:type="simple">270 m</named-content>; decimalLatitude: <named-content xmlns:xlink="http://www.w3.org/1999/xlink" content-type="dwc:decimalLatitude" xlink:type="simple">48.9147</named-content>; decimalLongitude: <named-content xmlns:xlink="http://www.w3.org/1999/xlink" content-type="dwc:decimalLongitude" xlink:type="simple">9.0864</named-content>; <bold>Identification:</bold> identifiedBy: <named-content xmlns:xlink="http://www.w3.org/1999/xlink" content-type="dwc:identifiedBy" xlink:type="simple">H. Baur</named-content>; dateIdentified: <named-content xmlns:xlink="http://www.w3.org/1999/xlink" content-type="dwc:dateIdentified" xlink:type="simple">2014</named-content>; <bold>Event:</bold> samplingProtocol: <named-content xmlns:xlink="http://www.w3.org/1999/xlink" content-type="dwc:samplingProtocol" xlink:type="simple">Malaise trap</named-content>; eventDate: <named-content xmlns:xlink="http://www.w3.org/1999/xlink" content-type="dwc:eventDate" xlink:type="simple">1/8 - 15/8/2011</named-content>; <bold>Record Level:</bold> datasetID: <named-content xmlns:xlink="http://www.w3.org/1999/xlink" content-type="dwc:datasetID" xlink:type="simple">SMNS_Hym_Pte_000790</named-content>; institutionCode: <named-content xmlns:xlink="http://www.w3.org/1999/xlink" content-type="dwc:institutionCode" xlink:type="simple">SMNS</named-content></p></list-item></list></tp:treatment-sec><tp:treatment-sec sec-type="Description"><title>Description</title><sec sec-type="Images"><title>Images</title><p>Fig. <xref ref-type="fig" rid="F7497787">4</xref></p></sec><sec sec-type="Description of males"><title>Description of males</title><p><underline>Colour:</underline> Head and mesosoma: mostly green, partly green-bluish to green bronze, with metallic lustre; setae on head and mesosoma: generally whitish, inconspicuous, some setae on top of head and lateral sides of anterior mesosoma fuscous to brown; tegula: yellow to testaceous; setae on callus of propodeum: whitish. Scape: uniformly yellow to slightly testaceous; pedicel: yellow to slightly testaceous; flagellum: fuscous. Forewing: hyaline; forewing venation: lightly testaceous; setae on forewing: fuscous; hind wing: hyaline. Procoxa and mesocoxa: infuscate, lighter on distal tip; metacoxa: brown with metallic tinge; trochanters: yellow; femora: uniformly yellow; tibiae: uniformly yellow; tarsae: uniformly yellow. Petiole: dark brown; gaster: gradient from brown to dark brown from anterior to posterior; gastral terga: without metallic tinge.</p><p><underline>Sculpture:</underline> Head in frontal view: reticulate with moderately high septa; clypeus: striate; area between clypeus and malar sulcus: clypeal striation extending half distance, other half finely reticulate. Mesoscutum: finely reticulate, meshes moderately low, areoles slightly enlarged medially; mesoscutellum: finely engraved reticulation, finer mesh than on mesoscutum; frenum: finely engraved reticulation, mesh markedly larger than on mesoscutellum; axilla: finely engraved reticulation, about as strongly as on central part of mesoscutellum; prepectus upper triangular area: smooth; upper mesepimeron: smooth with hints of engraved reticulation; upper mesepisternum: reticulate, about as strongly as on mesoscutum; metapleuron: finely reticulate, less strongly than on mesepisternum. Procoxa: alutaceous; mesocoxa: alutaceous; metacoxa: alutaceous finely reticulate. Median area of propodeum: strongly, slightly irregularly reticulate, stronger than on mesoscutum, with few coarse longitudinal ridges; inner corner of anterior plica: with a large depression, flat surface smooth; nucha: strongly reticulate, equally in form and strength to median area of propodeum; callus of propodeum: coarsely irregularly reticulate; paraspiracular sulcus: fairly smooth directly around spiracle, posteriorly with irregular rugae. Petiole in dorsal view: smooth; gastral terga: smooth and shining, from second tergum posteriorly alutaceous.</p><p><underline>Shape and structure:</underline> Head in frontal view: subtrapezoid with rounded vertex; gena in frontal view: rather straight; temple in dorsal view: obtuse; occipital carina: absent; torulus position with respect to lower ocular line: distinctly above; lower face in lateral view: rather rounded, with slight bulge on lower face below toruli; receding with respect to upper face: weakly; scrobe: narrow, moderately deep; malar sulcus: superficial, traceable only through change in sculpture; clypeus anterior margin: produced with straight anterior margin, slightly embedded in comparison to frontal pane of head, without a depression above emarginate edge; tentorial pit: indistinct; mouth extension: enlarged; mandibular formula: 3-not assessable. Antenna: Antennal formula: 11263; scape reaching: close to vertex; flagellum: filiform; first anellus: strongly transverse; second anellus: strongly transverse; first funicular segment: conical, quadrate, slightly tapering proximally; following funicular segements: conical, quadrate to slightly elongate, tapering less proximally than first segment;setae on flagellum: loosely clothed with forward-pointed erect setae, length of setae as long as breadth of flagellar segments; number of rows of longitudinal sensilla on first funicular segment: 1; on sixth: 1. Mesosoma in lateral view: moderately bent; propodeum in lateral view in same plane as mesoscutellum; pronotum breadth with respect to mesoscutum breadth: distinctly narrower; pronotum collar: slightly sloping upwards, well defined; its length with respect to mesoscutum length: slightly more than one sixth; its anterior margin: sharp carina throughout; pronotum posterior margin: shiny, finely reticulate towards lateral edges; notauli: superficial; reaching: two-thirds along mesoscutum; mesoscutellum in lateral view: almost flat, only slightly arched; mesoscutellum in posterior view: flat; mesoscutellum posterior margin projection: level of anterior margin of metascutellum; mesoscutellum posterior margin in posterior view: appearing ecarinate; frenal line: indicated through row of deeper areoles; prepectus upper triangular area: uniform, without separating carina; upper mesepimeron: almost parallel sides, only tapering at base of mesopleuron; propodeum anterior plica: strong, running along median area of propodeum; posterior plica: present, joining anterior plica; orientation of posterior plica: strongly converging in front of nucha, continuing almost parallel along its side; median carina of propodeum: present, but sometimes incomplete, may bifurcate from base of propodeum; nucha: large and convex, delimited from median area by shallow wide furrow; spiracle: oval, not nearly touching anterior margin of propodeum; size: moderate to small; callus pilosity: densely pilose; paraspiracular sulcus: hardly developed, indicated through smooth surface. Forewing: Forewing apex with respect to apex of gaster when folded back: exceeding close to 1/5th its length; basal cell number of setae: few up to 4 distally; basal setal line: patchy with 3-6 setae; cubital setal line: incomplete; with 5-7 setae; costal cell pilosity on dorsal side: bare; costal setal line: somewhat complete; speculum on dorsal side: bare, extending close to 1/3rd the length of the marginal vein, widely open below; wing disc: moderately pilose; marginal setae: present, from as long as the length of setae on wing disc on anterior wing margin to about double the length on posterior margin; stigma: oval to almost round, moderate size; uncus: short. Femora: moderately slender; metatibia: gradually widening towards apex; metacoxa pilosity dorsal: bare. Petiole in dorsal view: subconical, widening towards base of gaster; in ventral view: open; gaster in dorsal view: ovate, slightly acuminate; gastral terga: convex, sometimes weakly sunken; posterior margin of first gastral tergum: entire; first gastral tergum reaching: 1/3rd of gaster.</p><p><underline>Measurements (n=2):</underline> Length and body ratios: Body length: 1.38—1.55 mm; mesoscutum breadth: 399—465 µm. Head breadth to head height: 1.40—1.41; head breadth to length: 2.07—2.19; head breadth to mesoscutum breadth: 1.21—1.29; upper face height to head height: 0.59; POL to OOL: 1.67—1.70; eye height to breadth: 1.37—1.39; eye distance to height: 1.30—1.36; temple length to eye height: 0.12—0.18; malar space to eye height: 0.32—0.37. Antenna length, including scape to head breadth: 1.43—1.48; scape length to eye height: 0.81—0.85; pedicel length to breadth: 1.68—1.85. Mesosoma length to mesoscutum breadth: 1.34—1.58; mesoscutum breadth to length: 1.85—2.03; mesoscutum length to mesoscutellum length: 1.02—1.03; propodeum length to mesoscutellum length: 0.74—0.90; plica distance to propodeum length: 1.21—1.45. Forewing length to breadth: 2.34—2.36; marginal vein to stigmal vein length: 2.01—2.05. Metafemur length to breadth: 4.73—4.75.</p></sec></tp:treatment-sec><tp:treatment-sec sec-type="Molecular similarity to female in COI"><title>Molecular similarity to female in COI</title><p>mean p-distance to females: 0.00384, S.E.: 0.00232</p></tp:treatment-sec><tp:treatment-sec><!--Section generated to contain objects referenced in tp:taxon-treatment.--><fig id="F7497787" position="float" orientation="portrait"><object-id xmlns:xlink="http://www.w3.org/1999/xlink" content-type="arpha" xlink:type="simple">ED40513C-E2E0-54FE-8EC5-C81774176519</object-id><object-id xmlns:xlink="http://www.w3.org/1999/xlink" content-type="doi" xlink:type="simple">10.3897/BDJ.9.e77092.figure4</object-id><label>Figure 4.</label><caption><p>Digital microscopic image of the male <italic><tp:taxon-name><tp:taxon-name-part taxon-name-part-type="genus" reg="Rohatina">Rohatina</tp:taxon-name-part><tp:taxon-name-part taxon-name-part-type="species" reg="inermis">inermis</tp:taxon-name-part></tp:taxon-name></italic> Bouček, 1954 (Pte_000282). <bold>A</bold> Habitus lateral <bold>B</bold> Habitus dorsal <bold>C</bold> Metanotum and propodeum dorsal <bold>D</bold> Head dorsal <bold>E</bold> Head frontal <bold>F</bold> Mesosoma dorsal. Scale bars: <bold>A - B</bold> 200 µm.</p></caption><graphic xmlns:xlink="http://www.w3.org/1999/xlink" xlink:href="bdj-09-e77092-g004.jpg" position="float" id="oo_601169.jpg" orientation="portrait" xlink:type="simple"><uri content-type="original_file" xlink:type="simple">https://binary.pensoft.net/fig/601169</uri></graphic></fig></tp:treatment-sec></tp:taxon-treatment>
