# Supplementary material for: Tiny wasps, huge diversity – A review of German Pteromalidae with new generic and species records (Hymenoptera: Chalcidoidea)
Source: Biodivers Data J. 2021 Dec 7;9:e77092. doi: 10.3897/BDJ.9.e77092 (PMC8671368; doi:10.3897/BDJ.9.e77092)
Supplement: XML Treatment for Halticoptera longipetiolus [file BDJ.9.e77092-treatment6.xml]

<!DOCTYPE tp:taxon-treatment
  PUBLIC "-//TaxonX//DTD Taxonomic Treatment Publishing DTD v0 20100105//EN" "tax-treatment-NSO.dtd">
<tp:taxon-treatment xmlns:tp="http://www.plazi.org/taxpub"><tp:treatment-meta><mixed-citation publication-type="journal"><person-group><name><surname>Haas</surname><given-names>Michael</given-names></name><name><surname>Baur</surname><given-names>Hannes</given-names></name><name><surname>Schweizer</surname><given-names>Tanja</given-names></name><name><surname>Monje</surname><given-names>Juan Carlos</given-names></name><name><surname>Moser</surname><given-names>Marina</given-names></name><name><surname>Bigalk</surname><given-names>Sonia</given-names></name><name><surname>Krogmann</surname><given-names>Lars</given-names></name></person-group><article-title>Tiny wasps, huge diversity – A review of German <tp:taxon-name><tp:taxon-name-part taxon-name-part-type="family">Pteromalidae</tp:taxon-name-part></tp:taxon-name> with new generic and species records (<tp:taxon-name><tp:taxon-name-part taxon-name-part-type="order">Hymenoptera</tp:taxon-name-part></tp:taxon-name>: <tp:taxon-name><tp:taxon-name-part taxon-name-part-type="superfamily">Chalcidoidea</tp:taxon-name-part></tp:taxon-name>)</article-title><source>Biodivers Data J</source><day>07</day><month>12</month><year>2021</year><volume>9</volume><pub-id pub-id-type="doi">10.3897/BDJ.9.e77092</pub-id></mixed-citation></tp:treatment-meta><tp:nomenclature><tp:taxon-name>
              <object-id xmlns:xlink="http://www.w3.org/1999/xlink" content-type="arpha" xlink:type="simple">9947A7A2-5F31-501D-9C93-0F2348C0C683</object-id>
              <tp:taxon-name-part taxon-name-part-type="genus">Halticoptera</tp:taxon-name-part>
              <tp:taxon-name-part taxon-name-part-type="species">longipetiolus</tp:taxon-name-part>
            </tp:taxon-name><tp:taxon-authority>Hedqvist, 1975</tp:taxon-authority></tp:nomenclature><tp:treatment-sec sec-type="materials"><title>Materials</title><list list-type="alpha-lower" list-content="occurrences"><list-item><p><bold>Type status:</bold> <named-content xmlns:xlink="http://www.w3.org/1999/xlink" content-type="dwc:typeStatus" xlink:type="simple">Other material</named-content>. <bold>Occurrence:</bold> catalogNumber: <named-content xmlns:xlink="http://www.w3.org/1999/xlink" content-type="dwc:catalogNumber" xlink:type="simple">BOLD Sample ID: SMNS_38302</named-content>; recordedBy: <named-content xmlns:xlink="http://www.w3.org/1999/xlink" content-type="dwc:recordedBy" xlink:type="simple">D. Doczkal</named-content>; sex: <named-content xmlns:xlink="http://www.w3.org/1999/xlink" content-type="dwc:sex" xlink:type="simple">male</named-content>; lifeStage: <named-content xmlns:xlink="http://www.w3.org/1999/xlink" content-type="dwc:lifeStage" xlink:type="simple">adult</named-content>; preparations: <named-content xmlns:xlink="http://www.w3.org/1999/xlink" content-type="dwc:preparations" xlink:type="simple">dry mounted</named-content>; associatedSequences: <named-content xmlns:xlink="http://www.w3.org/1999/xlink" content-type="dwc:associatedSequences" xlink:type="simple">GenBank: OL538149</named-content>; <bold>Taxon:</bold> scientificName: <named-content xmlns:xlink="http://www.w3.org/1999/xlink" content-type="dwc:scientificName" xlink:type="simple"><italic><tp:taxon-name><tp:taxon-name-part taxon-name-part-type="genus" reg="Halticoptera">Halticoptera</tp:taxon-name-part><tp:taxon-name-part taxon-name-part-type="species" reg="longipetiolus">longipetiolus</tp:taxon-name-part></tp:taxon-name></italic> Hedqvist, 1975</named-content>; <bold>Location:</bold> continent: <named-content xmlns:xlink="http://www.w3.org/1999/xlink" content-type="dwc:continent" xlink:type="simple">Europe</named-content>; country: <named-content xmlns:xlink="http://www.w3.org/1999/xlink" content-type="dwc:country" xlink:type="simple">Germany</named-content>; countryCode: <named-content xmlns:xlink="http://www.w3.org/1999/xlink" content-type="dwc:countryCode" xlink:type="simple">DE</named-content>; stateProvince: <named-content xmlns:xlink="http://www.w3.org/1999/xlink" content-type="dwc:stateProvince" xlink:type="simple">Bayern</named-content>; locality: <named-content xmlns:xlink="http://www.w3.org/1999/xlink" content-type="dwc:locality" xlink:type="simple">Obergrashof 1, ss.ogh1.08</named-content>; <bold>Identification:</bold> identifiedBy: <named-content xmlns:xlink="http://www.w3.org/1999/xlink" content-type="dwc:identifiedBy" xlink:type="simple">H. Baur</named-content>; dateIdentified: <named-content xmlns:xlink="http://www.w3.org/1999/xlink" content-type="dwc:dateIdentified" xlink:type="simple">2016</named-content>; <bold>Event:</bold> samplingProtocol: <named-content xmlns:xlink="http://www.w3.org/1999/xlink" content-type="dwc:samplingProtocol" xlink:type="simple">Malaise trap</named-content>; eventDate: <named-content xmlns:xlink="http://www.w3.org/1999/xlink" content-type="dwc:eventDate" xlink:type="simple">1/8/2011</named-content>; <bold>Record Level:</bold> datasetID: <named-content xmlns:xlink="http://www.w3.org/1999/xlink" content-type="dwc:datasetID" xlink:type="simple">SMNS_Hym_Pte_001239</named-content>; institutionCode: <named-content xmlns:xlink="http://www.w3.org/1999/xlink" content-type="dwc:institutionCode" xlink:type="simple">SMNS</named-content></p></list-item><list-item><p><bold>Type status:</bold> <named-content xmlns:xlink="http://www.w3.org/1999/xlink" content-type="dwc:typeStatus" xlink:type="simple">Other material</named-content>. <bold>Occurrence:</bold> catalogNumber: <named-content xmlns:xlink="http://www.w3.org/1999/xlink" content-type="dwc:catalogNumber" xlink:type="simple">BOLD Sample ID: SMNS_38924</named-content>; recordedBy: <named-content xmlns:xlink="http://www.w3.org/1999/xlink" content-type="dwc:recordedBy" xlink:type="simple">L. Krogmann, T. Kothe</named-content>; sex: <named-content xmlns:xlink="http://www.w3.org/1999/xlink" content-type="dwc:sex" xlink:type="simple">male</named-content>; lifeStage: <named-content xmlns:xlink="http://www.w3.org/1999/xlink" content-type="dwc:lifeStage" xlink:type="simple">adult</named-content>; preparations: <named-content xmlns:xlink="http://www.w3.org/1999/xlink" content-type="dwc:preparations" xlink:type="simple">dry mounted</named-content>; associatedSequences: <named-content xmlns:xlink="http://www.w3.org/1999/xlink" content-type="dwc:associatedSequences" xlink:type="simple">GenBank: OL538075</named-content>; <bold>Taxon:</bold> scientificName: <named-content xmlns:xlink="http://www.w3.org/1999/xlink" content-type="dwc:scientificName" xlink:type="simple"><italic><tp:taxon-name><tp:taxon-name-part taxon-name-part-type="genus" reg="Halticoptera">Halticoptera</tp:taxon-name-part><tp:taxon-name-part taxon-name-part-type="species" reg="longipetiolus">longipetiolus</tp:taxon-name-part></tp:taxon-name></italic> Hedqvist, 1975</named-content>; <bold>Location:</bold> continent: <named-content xmlns:xlink="http://www.w3.org/1999/xlink" content-type="dwc:continent" xlink:type="simple">Europe</named-content>; country: <named-content xmlns:xlink="http://www.w3.org/1999/xlink" content-type="dwc:country" xlink:type="simple">Germany</named-content>; countryCode: <named-content xmlns:xlink="http://www.w3.org/1999/xlink" content-type="dwc:countryCode" xlink:type="simple">DE</named-content>; stateProvince: <named-content xmlns:xlink="http://www.w3.org/1999/xlink" content-type="dwc:stateProvince" xlink:type="simple">Sachsen</named-content>; locality: <named-content xmlns:xlink="http://www.w3.org/1999/xlink" content-type="dwc:locality" xlink:type="simple">Lkr. Bautzen, Driewitz, (1)</named-content>; verbatimElevation: <named-content xmlns:xlink="http://www.w3.org/1999/xlink" content-type="dwc:verbatimElevation" xlink:type="simple">146 m</named-content>; decimalLatitude: <named-content xmlns:xlink="http://www.w3.org/1999/xlink" content-type="dwc:decimalLatitude" xlink:type="simple">51.3456</named-content>; decimalLongitude: <named-content xmlns:xlink="http://www.w3.org/1999/xlink" content-type="dwc:decimalLongitude" xlink:type="simple">14.4315</named-content>; <bold>Identification:</bold> identifiedBy: <named-content xmlns:xlink="http://www.w3.org/1999/xlink" content-type="dwc:identifiedBy" xlink:type="simple">H. Baur</named-content>; dateIdentified: <named-content xmlns:xlink="http://www.w3.org/1999/xlink" content-type="dwc:dateIdentified" xlink:type="simple">2016</named-content>; <bold>Event:</bold> samplingProtocol: <named-content xmlns:xlink="http://www.w3.org/1999/xlink" content-type="dwc:samplingProtocol" xlink:type="simple">Sweep net</named-content>; eventDate: <named-content xmlns:xlink="http://www.w3.org/1999/xlink" content-type="dwc:eventDate" xlink:type="simple">30/7/2013</named-content>; <bold>Record Level:</bold> datasetID: <named-content xmlns:xlink="http://www.w3.org/1999/xlink" content-type="dwc:datasetID" xlink:type="simple">SMNS_Hym_Pte_001861</named-content>; institutionCode: <named-content xmlns:xlink="http://www.w3.org/1999/xlink" content-type="dwc:institutionCode" xlink:type="simple">SMNS</named-content></p></list-item></list></tp:treatment-sec><tp:treatment-sec sec-type="Ecological interactions"><title>Ecological interactions</title><sec sec-type="Parasite of"><title>Parasite of</title><p>The species was reported as a parasitoid of leaf-mining <tp:taxon-name><tp:taxon-name-part taxon-name-part-type="order">Diptera</tp:taxon-name-part></tp:taxon-name> (<tp:taxon-name><tp:taxon-name-part taxon-name-part-type="family">Agromyzidae</tp:taxon-name-part></tp:taxon-name>) associated with <tp:taxon-name><tp:taxon-name-part taxon-name-part-type="family">Caryophylaceae</tp:taxon-name-part></tp:taxon-name>.</p></sec></tp:treatment-sec><tp:treatment-sec sec-type="Distribution"><title>Distribution</title><p>Sweden and Turkey; Germany: Bayern, Sachsen</p></tp:treatment-sec><tp:treatment-sec sec-type="Notes"><title>Notes</title><p>Newly-recorded species in Germany. Images: Fig. <xref ref-type="fig" rid="F7502337">8</xref>.</p></tp:treatment-sec><tp:treatment-sec><!--Section generated to contain objects referenced in tp:taxon-treatment.--><fig id="F7502337" position="float" orientation="portrait"><object-id xmlns:xlink="http://www.w3.org/1999/xlink" content-type="arpha" xlink:type="simple">11E27A77-D94B-518C-9B7C-78460807A5C4</object-id><object-id xmlns:xlink="http://www.w3.org/1999/xlink" content-type="doi" xlink:type="simple">10.3897/BDJ.9.e77092.figure8</object-id><label>Figure 8.</label><caption><p>Digital microscopic images of <italic><tp:taxon-name><tp:taxon-name-part taxon-name-part-type="genus" reg="Halticoptera">Halticoptera</tp:taxon-name-part><tp:taxon-name-part taxon-name-part-type="species" reg="longipetiolus">longipetiolus</tp:taxon-name-part></tp:taxon-name></italic> Hedqvist, 1975 (♂, Pte_001239). <bold>A</bold> Habitus lateral <bold>B</bold> Habitus dorsal <bold>C</bold> Head frontal. Scale bars: <bold>A, B</bold> 500 µm; <bold>C</bold> 200 µm.</p></caption><graphic xmlns:xlink="http://www.w3.org/1999/xlink" xlink:href="bdj-09-e77092-g008.jpg" position="float" id="oo_601178.jpg" orientation="portrait" xlink:type="simple"><uri content-type="original_file" xlink:type="simple">https://binary.pensoft.net/fig/601178</uri></graphic></fig></tp:treatment-sec></tp:taxon-treatment>
